# Supplementary material for: Comparison of TALE designer transcription factors and the CRISPR/dCas9 in regulation of gene expression by targeting enhancers
Source: Nucleic Acids Res. 2014 Sep 15;42(20):e155. doi: 10.1093/nar/gku836 (PMC4227760; doi:10.1093/nar/gku836)
Supplement: SUPPLEMENTARY DATA [file supp_gku836_nar-01182-met-h-2014-File006.xlsx]

## Sheet: Sheet1
Chromosome	Off_target_start	Off_target_end	Intended targeting sequence	Mistmatch	Strand	Chromosome	Associated_genes_start	Associated_genes_end	Associated_gene_name	Strand
chr11	102269156	102269179	ACAGGAATGGGGGTTGGGGANNN	2	+	chr11	102265743	102271743	Asb16	1
chr2	153875600	153875623	ACAGGAATGGGGGTTGGGGANNN	3	-	chr2	153872045	153878045	Bpifb2	1
chr5	140871294	140871317	ACAGGAATGGGGGTTGGGGANNN	3	+	chr5	140869999	140875999	Card11	-1
chr2	112481887	112481910	ACAGGAATGGGGGTTGGGGANNN	3	+	chr2	112476072	112482072	Chrm5	-1
chr3	89402793	89402816	ACAGGAATGGGGGTTGGGGANNN	3	+	chr3	89398004	89404004	Flad1	-1
chr2	23232555	23232578	ACAGGAATGGGGGTTGGGGANNN	3	-	chr2	23232236	23238236	Gm13422	1
chr2	38975212	38975235	ACAGGAATGGGGGTTGGGGANNN	3	-	chr2	38970947	38976947	Gm13474	1
chr2	109457559	109457582	ACAGGAATGGGGGTTGGGGANNN	3	-	chr2	109455248	109461248	Gm13924	-1
chr2	180954705	180954728	ACAGGAATGGGGGTTGGGGANNN	3	-	chr2	180951464	180957464	Gm14341	1
chr7	45254689	45254712	ACAGGAATGGGGGTTGGGGANNN	3	+	chr7	45251453	45257453	Gm23585	-1
chr6	122899239	122899262	ACAGGAATGGGGGTTGGGGANNN	3	-	chr6	122897136	122903136	Gm5316	-1
chrX	103228497	103228520	ACAGGAATGGGGGTTGGGGANNN	3	-	chrX	103224705	103230705	Gm9050	1
chr3	89402793	89402816	ACAGGAATGGGGGTTGGGGANNN	3	+	chr3	89397988	89403988	Lenep	-1
chr8	70903303	70903326	ACAGGAATGGGGGTTGGGGANNN	3	-	chr8	70902974	70908974	Map1s	1
chrX	38599893	38599916	ACAGGAATGGGGGTTGGGGANNN	3	-	chrX	38597578	38603578	Mcts1	1
chr12	4861858	4861881	ACAGGAATGGGGGTTGGGGANNN	3	+	chr12	4859440	4865440	Mfsd2b	-1
chr2	94243403	94243426	ACAGGAATGGGGGTTGGGGANNN	3	-	chr2	94238364	94244364	Mir129-2	-1
chr17	64441913	64441936	ACAGGAATGGGGGTTGGGGANNN	3	+	chr17	64437806	64443806	mmu-mir-6420	1
chr10	56105295	56105318	ACAGGAATGGGGGTTGGGGANNN	3	-	chr10	56103917	56109917	Msl3l2	1
chr2	165994378	165994401	ACAGGAATGGGGGTTGGGGANNN	3	+	chr2	165989636	165995636	Ncoa3	1
chrX	138915004	138915027	ACAGGAATGGGGGTTGGGGANNN	3	+	chrX	138911430	138917430	Nrk	1
chr18	67662579	67662602	ACAGGAATGGGGGTTGGGGANNN	3	+	chr18	67662511	67668511	Ptpn2	-1
chr7	82174496	82174519	ACAGGAATGGGGGTTGGGGANNN	3	+	chr7	82170840	82176840	Sh3gl3	1
chr8	95833495	95833518	ACAGGAATGGGGGTTGGGGANNN	3	-	chr8	95832920	95838920	Slc38a7	-1
chr17	28069434	28069457	ACAGGAATGGGGGTTGGGGANNN	3	-	chr17	28063747	28069747	Tcp11	-1
chr11	4276569	4276592	CACAGCTCGGGACCAGGCTANNN	3	+	chr11	4271089	4277089	Gm11959	1
chr6	37326554	37326577	CCTTCCTTAATCTGCTATTGNNN	3	+	chr6	37324255	37330255	Creb3l2	-1
chr5	35021786	35021809	CCTTCCTTAATCTGCTATTGNNN	3	-	chr5	35018049	35024049	Mir3097	1
chr15	79791494	79791517	CCTTCCTTAATCTGCTATTGNNN	2	+	chr15	79786675	79792675	Npcd	-1
chr4	139927538	139927561	GGGAGGAACTGGGTGTGGGGNNN	3	-	chr4	139923111	139929111	4933427I22Rik	-1
chr19	4439462	4439485	GGGAGGAACTGGGTGTGGGGNNN	3	+	chr19	4436003	4442003	A930001C03Rik	1
chr17	34597990	34598013	GGGAGGAACTGGGTGTGGGGNNN	2	-	chr17	34594862	34600862	Ager	1
chr12	111271836	111271859	GGGAGGAACTGGGTGTGGGGNNN	3	+	chr12	111268111	111274111	Amn	1
chr7	102100314	102100337	GGGAGGAACTGGGTGTGGGGNNN	3	-	chr7	102098743	102104743	Art1	1
chr7	142373806	142373829	GGGAGGAACTGGGTGTGGGGNNN	3	-	chr7	142368148	142374148	Ctsd	-1
chr2	167535542	167535565	GGGAGGAACTGGGTGTGGGGNNN	3	-	chr2	167532166	167538166	Gm11474	-1
chr7	34655226	34655249	GGGAGGAACTGGGTGTGGGGNNN	3	+	chr7	34650184	34656184	Gm12781	1
chr2	163153170	163153193	GGGAGGAACTGGGTGTGGGGNNN	3	-	chr2	163149895	163155895	Gm14254	-1
chr12	111726199	111726222	GGGAGGAACTGGGTGTGGGGNNN	3	+	chr12	111723392	111729392	Gm15995	1
chr14	26389396	26389419	GGGAGGAACTGGGTGTGGGGNNN	3	+	chr14	26386199	26392199	Gm16241	1
chrX	91884922	91884945	GGGAGGAACTGGGTGTGGGGNNN	3	+	chrX	91884301	91890301	Gm16465	-1
chr13	34963854	34963877	GGGAGGAACTGGGTGTGGGGNNN	3	+	chr13	34960982	34966982	Gm16984	1
chr5	137531138	137531161	GGGAGGAACTGGGTGTGGGGNNN	3	+	chr5	137529423	137535423	Gm17112	1
chr19	43606550	43606573	GGGAGGAACTGGGTGTGGGGNNN	3	+	chr19	43606077	43612077	Gm20467	-1
chr15	99800088	99800111	GGGAGGAACTGGGTGTGGGGNNN	3	+	chr15	99800020	99806020	Gm25897	-1
chr6	125067408	125067431	GGGAGGAACTGGGTGTGGGGNNN	3	+	chr6	125064920	125070920	Lpar5	1
chr7	18243373	18243396	GGGAGGAACTGGGTGTGGGGNNN	3	-	chr7	18242347	18248347	Mill1	1
chr2	32710613	32710636	GGGAGGAACTGGGTGTGGGGNNN	3	+	chr2	32709807	32715807	Mir2861	-1
chr6	125195986	125196009	GGGAGGAACTGGGTGTGGGGNNN	3	+	chr6	125192792	125198792	Mir3098	1
chr5	137531138	137531161	GGGAGGAACTGGGTGTGGGGNNN	3	+	chr5	137526480	137532480	mmu-mir-6418	-1
chr12	12909867	12909890	GGGAGGAACTGGGTGTGGGGNNN	3	+	chr12	12908986	12914986	Rpl36-ps3	1
chr2	167535542	167535565	GGGAGGAACTGGGTGTGGGGNNN	3	-	chr2	167535195	167541195	Snai1	1
chr10	110942616	110942639	GGGAGGAACTGGGTGTGGGGNNN	3	-	chr10	110938782	110944782	Zdhhc17	-1
chr15	93344555	93344578	TGAATACAGACAGGACTGCTNNN	3	+	chr15	93341684	93347684	Gm26371	1
chr5	38526005	38526028	TGAATACAGACAGGACTGCTNNN	3	+	chr5	38523814	38529814	Wdr1	-1
chr17	80396169	80396192	TTCTAATTTGAAATGAGAACNNN	3	+	chr17	80390752	80396752	Sos1	-1
chr14	53597931	53597954	TTCTAATTTGAAATGAGAACNNN	3	+	chr14	53595908	53601908	Trav4-3	1
